# Supplementary material for: Tributyrin alleviates gut microbiota dysbiosis to repair intestinal damage in antibiotic-treated mice
Source: PLoS One. 2023 Jul 31;18(7):e0289364. doi: 10.1371/journal.pone.0289364 (PMC10389721; doi:10.1371/journal.pone.0289364)
Supplement: S1 Dataset — (XLSX) [file pone.0289364.s001.xlsx]

## Sheet: Body weight
Body weight
	NC								M								TL								TH
1	19.19	21.05	21.12	20.48	19.42	20.69	19.83	21.13	21.63	20.56	21.16	19.87	21.26	20.08	19.49	21.58	19.58	20.57	20.78	21.06	20.59	21.12	20.79	21.14	20.91	20.67	20.32	19.97	20.7	19.76	21.87	20.29
3	19.54	21.44	21.52	20.83	19.84	21.06	20.2	21.52	20.51	19.81	20.32	18.99	20.38	19.28	18.81	20.79	18.43	19.36	19.63	19.87	19.24	19.83	19.61	19.9	19.99	19.92	19.4	19.09	19.79	18.76	20.83	19.38
5	20.13	22.02	22.09	21.43	20.38	21.72	20.8	22.08	19.7	18.95	19.69	18.18	19.67	18.36	17.98	19.96	17.84	18.65	18.97	19.21	18.63	19.17	19.18	19.29	19.28	19	18.57	18.26	18.96	18.11	20.08	18.52
7	20.75	22.68	22.76	22.08	20.84	22.31	21.26	22.55	19.55	18.76	19.89	17.99	19.73	18.66	17.82	19.8	17.77	18.54	18.89	19.09	18.52	19.11	19.1	19.16	19.2	18	18.45	18.23	18.9	18.05	20.01	18.41
9	20.97	23.04	22.95	22.3	21.21	22.66	21.52	22.87	20.1	19.29	20.15	18.59	20.08	18.76	18.49	20.47	18.58	19.32	19.63	19.97	19.21	19.99	19.83	20	20.16	19.91	19.19	19.37	19.81	18.85	21.14	19.35
11	21.56	23.61	23.62	22.92	21.85	23.44	22.18	23.46	20.46	19.79	20.69	19.05	20.67	19.26	19.03	21.04	20.29	20.71	21.14	21.19	20.51	21.44	21.36	21.3	20.93	20.36	20.61	20.71	21.19	20.53	22.14	19.83
13	22.08	24.07	24.11	23.34	22.3	24.02	22.64	23.9	21.15	20.54	21.44	19.78	21.31	19.9	19.73	21.74	21.3	21.79	22.15	22.06	21.44	22.25	22.25	22.04	21.85	21.23	21.28	21.38	21.72	21.08	23.05	21.26
15	22.69	24.5	24.52	23.73	22.76	24.6	23.1	24.26	21.93	21.49	22.35	20.78	22.35	21.07	20.93	22.92	22.5	23.14	23.27	23.29	22.78	23.61	23.57	23.22	22.43	22.74	22.41	22.71	22.76	22.39	24.08	21.88
17	22.9	24.81	24.84	24.05	23.03	24.88	23.44	24.54	22.5	22.13	23.17	21.38	22.96	21.68	21.63	23.46	23.29	24.18	23.68	23.69	22.52	24.09	23.84	23.58	23.45	23.77	23.02	22.61	23.48	22.85	24.42	22.52

## Sheet: Food intake
Food intake(g)
NC		M		TL		TH
4.5625	4.505	2.155	2.2075	2.005	2.095	2.1525	2.2675
4.515	4.7075	1.9475	1.99	2.1725	1.9075	1.8125	1.9825
4.63	4.713	2.1595	2.0375	1.915	2.0025	1.9125	1.9425
4.823	4.66	2.3825	2.44	2.41	2.18	2.295	2.4475
4.7725	4.6105	3.14	3.235	3.7525	3.3875	3.365	3.245
4.54	5.095	3.995	3.755	3.9325	3.9175	3.8625	3.825
5.0525	4.725	3.9825	4.2675	4.784	4.6275	4.4075	4.47
5.115	5.33	4.6325	4.7825	4.9775	5.14	4.8625	4.955
4.895	5.2675	4.84	4.91	4.9525	5.1525	5.2225	4.855

## Sheet: Drink intake
Drink intake(ml)
NC		M		TL		TH
4.75	4.925	6.5	6.5	6.225	6.6	6.125	6.25
4.975	5	7	6.125	6.225	6.55	6.5	6.5
4.75	5.175	6.15	6.25	6.225	6.6	6.75	6.375
5.175	4.75	5.825	6.15	6.3	5.925	6	5.725
4.875	5.125	6.125	5.85	5.25	6.25	5.25	5.875
4.625	4.925	5.55	5.75	5.925	5.55	4.875	5.25
4.75	4.925	5.05	5.05	4.9	5.15	5.5	4.875
4.85	5.15	5.15	4.775	5.225	4.75	5.355	4.855
5.125	4.75	4.9	5.15	4.95	5.025	4.575	5.075

## Sheet: Fecal score
Fecal score
	NC								M								TL								TH
1	0	0	0	0	0	0	0	0	0	0	0	0	0	0	0	0	0	0	0	0	0	0	0	0	0	0	0	0	0	0	0	0
3	0	0	0	0	0	0	0	0	2	1	2	1	2	2	1	1	2	1	2	1	2	1	0	2	1	2	1	1	2	2	1	1
5	0	0	0	0	0	0	0	0	3	2	3	2	3	2	2	3	3	2	3	2	2	2	2	2	2	3	2	2	3	2	3	2
7	0	0	0	0	0	0	0	0	3	3	2	2	2	2	2	3	2	1	2	1	2	1	2	2	2	3	2	2	2	2	3	2
9	0	0	0	0	0	0	0	0	3	2	3	2	2	3	2	1	2	1	1	1	2	2	2	2	2	2	2	1	2	2	2	2
11	0	0	0	0	0	0	0	0	3	2	2	2	2	3	2	2	1	2	1	0	1	2	2	1	1	2	1	1	2	2	1	2
13	0	0	0	0	0	0	0	0	2	2	2	2	2	3	2	2	1	0	1	0	2	1	0	1	1	2	1	1	2	1	0	1
15	0	0	0	0	0	0	0	0	2	2	2	2	1	2	2	1	1	0	0	0	1	1	0	1	0	2	1	1	1	1	1	1
17	0	0	0	0	0	0	0	0	2	1	2	2	1	2	1	1	1	0	0	0	1	1	0	0	0	2	1	1	1	1	1	1

## Sheet: Cecum index
Cecum index（mg/g）
NC	M	TL	TH
14.2826	19.269	18.3047	17.1548
10.088	17.2108	20.5947	20.0466
13.736	32.6197	12.9198	21.0669
14.0917	17.6283	16.3218	15.7872
17.7122	21.025	18.9004	13.2711
16.1365	30.8148	15.9958	20.4491
16.8103	33.2205	19.2292	14.5902
17.5081	25.5429	16.1262	20.1495

## Sheet: Colon length
Colon length(cm)
NC	M	TL	TH
6.5	8.6	6.2	7.6
5.8	7.5	6.5	7.2
6.5	7.2	5.5	6.5
6.2	7.6	5	7
6.1	7.2	6	6.5
6.8	8.2	6	6
6.4	8.1	6	7.6
5.5	7.2	6.2	5.8

## Sheet: Elisa
zonulin					lps
NC	M	TL	TH		NC	M	TL	TH
103.965	227.793	128.398	202.25		175.281	486.788	228.683	424.486
108.963	230.014	132.285	190.034		217.239	477.887	288.441	458.815
98.9678	212.245	130.619	202.25		168.924	512.217	227.411	409.229
122.845	251.115	142.835	211.69		182.91	513.488	196.896	451.187
99.5231	250.004	138.948	198.918		153.667	499.502	288.441	462.63

## Sheet: PCR
NLRP3					caspase-1					IL-1β
NC	M	TL	TH		NC	M	TL	TH		NC	M	TL	TH
1.03959	1.9801	0.693904	1.49169		1.03113	1.88611	0.738162	1.29501		0.724993	3.07751	0.761277	1.8101
0.955227	1.15037	0.891104	0.982513		0.966906	1.73207	0.851045	1.49565		0.573378	3.92148	0.793894	1.98881
0.721078	1.89762	0.751961	1.32016		1.21447	1.39997	0.416669	0.971582		1.85268	1.15464	0.765382	1.4802
1.32556	1.67583	0.842644	1.51706		0.773176	1.52983	0.789147	1.08051		0.505749	1.47906	0.459462	1.48056
0.789297	1.78654	0.736645	0.856314		0.923556	1.26495	0.553781	1.26699		1.17347	1.56726	0.723661	1.69348
1.25952	1.87355	0.857443	1.50617		1.00593	1.45454	0.883326	1.27961		1.4029	1.89277	0.756202	1.91915
ASC					ZO-1					occludin
NC	M	TL	TH		NC	M	TL	TH		NC	M	TL	TH
0.904032	1.9071	0.713276	1.52452		1.07781	0.717849	1.80256	1.41788		1.15909	0.525172	1.65207	1.28513
0.992593	1.07238	0.691051	1.64931		1.11684	0.756191	1.10181	1.25077		1.02102	0.843465	1.66118	0.7568
1.10294	3.58892	0.61095	1.62589		0.954467	0.89353	1.46889	0.961032		0.872008	0.879625	1.38909	0.981302
1.36435	1.29995	0.780155	1.70535		1.12096	0.680365	1.40533	1.42119		1.62674	0.817219	1.41993	1.1244
0.763861	4.38231	0.424141	1.93926		1.02824	0.616265	1.448	1.26124		1.01471	0.723725	0.929202	0.744234
1.08174	1.74003	0.455912	1.8894		1.19557	0.756269	1.16533	0.607208		1.30254	0.81498	1.32216	1.36058
MUC2
NC	M	TL	TH
1.18751	0.387098	1.77007	0.880093
0.60313	0.900136	1.28822	1.16295
0.903455	0.758734	1.4569	0.659964
1.07472	0.359406	1.63194	0.934249
0.719695	0.535368	1.14594	0.774927
1.61353	0.496417	1.37864	0.81788

## Sheet: SCFAs
day 7
Acetic acid			Propionic acid			Isobutyric acid			Butyric acid			Valeric acid			Hexanoic acid
NC	ABx		NC	ABx		NC	ABx		NC	ABx		NC	ABx		NC	ABx
184.875	95.781		30.9714	6.62316		4.76482	0.509474		24.7771	1.52842		10.9591	1.52842		10.4826	2.03789
294.722	25.9053		36.9772	3.15064		2.19124	0.700142		6.57373	1.40029		2.19124	1.40029		1.36953	1.40029
235.557	39.2073		37.4545	2.85886		2.48193	0.816818		7.67141	1.63364		1.12815	1.22523		1.35378	1.63364
336.904	45.4269		57.794	2.75314		3.01296	0.688286		13.9692	2.06486		1.64343	1.03243		1.64343	1.37657
627.266	46.0639		109.09	9.38339		6.45927	3.41214		33.014	4.69169		4.30618	4.3718		2.87078	4.26518
	66.2566			2.97305			0.849443			1.27416			1.27416			1.69889
	53.1609			10.0124			1.07275			3.21826			1.43034			1.54953
	36.9997			4.34635			0.445779			2.00601			0.891559			0.891559
	21.4967			2.04219			0.429935			1.07484			0.752386			0.85987
	26.1184			1.4986			0.214086			0.856343			0.642257			0.856343
	37.2515			5.45927			0.642267			3.31838			1.28453			1.17749
	32.2727			6.56582			1.78056			3.33855			2.67084			2.67084
	66.6035			4.70818			0.344501			1.378			0.459335			0.459335
	27.508			1.4606			0.243434			0.730302			0.730302			0.973736
	20.5834			1.11536			0.202792			2.33211			0.304189			0.405585
day 18
Acetic acid					Propionic acid					Isobutyric acid					Butyric acid					Valeric acid					Hexanoic acid
NC	M	TL	TH		NC	M	TL	TH		NC	M	TL	TH		NC	M	TL	TH		NC	M	TL	TH		NC	M	TL	TH
176.707	112.179	185.578	141.634		26.5621	24.4087	42.576	24.1428		3.9491	1.4231	8.681	2.3929		12.5055	7.6848	23.1494	10.0503		8.3912	2.639	15.0921	15.0921		9.5449	1.8762	15.641	3.1547
172.127	111.25	214.32	114.98		49.9175	22.5227	55.2057	33.7069		19.7905	2.2593	15.7016	6.8181		27.4022	5.8095	26.6451	18.2726		30.583	1.8703	26.4701	26.4701		34.1187	2.553	31.364	10.4269
346.961	112.695	321.904	163.59		64.2442	13.3539	55.9453	28.1603		4.9298	1.4439	6.0492	1.8959		11.092	8.1821	30.2458	6.9515		9.9989	3.347	6.1346	6.1346		9.7488	3.8072	4.9843	4.1657
235.67	102.371	268.83	162.832		51.5093	25.5765	44.9264	38.8211		8.3543	2.7107	4.1104	4.4829		16.7085	8.7346	29.8003	13.8968		13.7171	4.5381	5.9549	5.9549		15.603	3.9708	6.7737	2.955
310.617	93.4231	217.266	96.2797		45.4565	21.89	43.8318	15.2117		3.4219	2.0997	4.3444	2.4672		10.2656	5.4591	13.7573	8.6351		4.7592	2.9202	4.196	4.196		5.4135	3.3217	4.7729	4.3368

## Sheet: WB
NLRP3					caspase-1					ASC
NC	M	TL	TH		NC	M	TL	TH		NC	M	TL	TH
0.813614	1.15913	0.839872	1.08826		0.964753	1.43969	1.00838	1.59215		0.624098	1.37797	0.591404	1.1641
0.731718	1.13678	0.628255	1.02712		0.963134	1.334	0.835461	1.17895		0.924893	1.1284	0.621567	1.08502
0.892888	1.33883	0.86344	1.10466		1.09812	1.56531	1.0596	1.3419		0.53471	1.0941	0.966428	1.35704
IL-1β					ZO-1					Occludin
NC	M	TL	TH		NC	M	TL	TH		NC	M	TL	TH
0.96736	1.5629	1.06621	1.86168		1.00449	0.733297	0.928326	0.599039		1.21629	0.930261	1.13022	0.96906
0.867416	1.46149	0.816871	1.04517		0.934374	0.546955	0.929932	0.772585		1.44957	0.886314	1.17887	0.69187
0.759575	1.61565	0.717888	1.42698		0.979454	0.762478	1.07247	0.846464		1.32867	0.754431	1.29563	0.877255
